# Supplementary material for: Dose-response associations of maternal prenatal noise exposure duration with antepartum depression status
Source: BMC Pregnancy Childbirth. 2024 Jan 2;24:7. doi: 10.1186/s12884-023-06200-5 (PMC10759523; doi:10.1186/s12884-023-06200-5)
Supplement: Supplementary file 1 — Supplementary Material 1 [file 12884_2023_6200_MOESM1_ESM.xlsx]

## Sheet: List of Materials
List of materials in the file
Table S1. Spearman’s correlation coefficients for associations between depression scores in the 1st, 2nd and 3rd trimesters
Table S2. Associations between APD and noise exposure, further excluding women with depression at first assessment
Table S3. Repeated measures analysis: associations between APD (defined as EPDS score ≥ 9) and noise exposure
Figure S1. Trimester-specific analysis: associations between APD and noise exposure, further adjusted EPDS status in the previous trimester
Figure S2. Trimester-specific analysis: associations between APD (defined as EPDS score ≥ 9) and noise exposure
Figure S3. Dose-response analysis: associations between APD (defined as EPDS score ≥ 9) and noise exposure

## Sheet: Table S1
Table S1. Spearman’s correlation coefficients for associations between depression scores in the 1st, 2nd and 3rd trimesters
Depression Scores	1st trimester depression score	2nd trimester depression score	3rd trimester depression score
1st trimester depression score	1.00*
2nd trimester depression score	0.56*	1.00*
3rd trimester depression score	0.52*	0.73*	1.00*
*P <0.01

## Sheet: Table S2
Table S2. Associations between APD and noise exposure, further excluding women with depression at first assessment
First trimester noise exposure (9th gestational week)	Average depression status during 2nd trimester and 3rd trimester, OR (95% CI)
	Never	Less than 15 minutes	More than or equal to 15 minutes
Model 1	1.00 (Ref.)	1.79 (1.15, 2.78)	3.68 (2.25, 6.02)
Model 2	1.00 (Ref.)	1.80 (1.15, 2.82)	3.99 (2.41, 6.60)
Model 3	1.00 (Ref.)	1.76 (1.12, 2.77)	3.69 (2.21, 6.15)
Model 4	1.00 (Ref.)	1.42 (0.89, 2.82)	2.63 (1.54, 4.52)
Model 1: crude model.
Model 2: adjusted for age at enrollment, household income, ethnicity, marital status, level of education, pre-pregnancy BMI, and parity.
Model 3: Model 2 + smoking status and sleep quality score during second trimester.
Model 4: Model 3 + stress during second trimester.
Abbreviations: APD: antepartum depression; OR: odds ratio; CI: confidence interval; BMI: body mass index

## Sheet: Table S3
Table S3. Repeated measures analysis: associations between APD (defined as EPDS score ≥ 9) and noise exposure
Antepartum depression	Nosie exposure, OR (95% CI)			P for trend
	Never	Less than 15 minutes	More than or equal to 15 minutes
Model 1	1.00 (Ref.)	1.98 (1.64, 2.40)	3.49 (2.78, 4.38)	< 0.001
Model 2	1.00 (Ref.)	2.08 (1.57, 2.76)	3.44 (2.45, 4.82)	< 0.001
Model 3	1.00 (Ref.)	2.00 (1.49, 2.70)	3.39 (2.35, 4.88)	< 0.001
Model 4	1.00 (Ref.)	1.38 (1.00, 1.90)	2.03 (1.35, 3.05)	< 0.01
Model 1: crude model.
Model 2: adjusted for age at enrollment, household income, ethnicity, marital status, level of education, pre-pregnancy BMI, and parity.
Model 3: Model 2 + smoking status and sleep quality score throughout pregnancy.
Model 4: Model 3 + stress throughout pregnancy.
Abbreviations: APD: antepartum depression; EPDS:Edinburgh Postnatal Depression Scale; OR: odds ratio; CI: confidence interval; BMI: body mass index

## Sheet: Figure S1
Figure S1. Trimester-specific analysis: associations between APD and noise exposure, further adjusted EPDS status in the previous trimester
aAdjusted for age at enrollment, household income, ethnicity, marital status, level of education, pre-pregnancy BMI, parity, smoking status, sleep quality score and stress in the 2nd trimester, and EPDS in the 1st trimester.
bAdjusted for age at enrollment, household income, ethnicity, marital status, level of education, pre-pregnancy BMI, parity, smoking status, sleep quality score and stress in the 3rd trimester, and EPDS in the 1st trimester.
cAdjusted for age at enrollment, household income, ethnicity, marital status, level of education, pre-pregnancy BMI, parity, smoking status, sleep quality score and stress in the 3rd trimester, and EPDS in the 2nd trimester.
Abbreviations: APD: antepartum depression; EPDS: Edinburgh Postnatal Depression Scale; OR: odds ratio; CI: confidence interval; BMI: body mass index

## Sheet: Figure S2
Figure S2. Trimester-specific analysis: associations between APD (defined as EPDS score ≥ 9) and noise exposure
aAdjusted for age at enrollment, household income, ethnicity, marital status, level of education, pre-pregnancy BMI, parity, smoking status, sleep quality score, and stress in the 1st trimester.
bAdjusted for age at enrollment, household income, ethnicity, marital status, level of education, pre-pregnancy BMI, parity, smoking status, sleep quality score, and stress in the 2nd trimester.
cAdjusted for age at enrollment, household income, ethnicity, marital status, level of education, pre-pregnancy BMI, parity, smoking status, sleep quality score, and stress in the 3rd trimester.
Abbreviations: APD: antepartum depression; EPDS:Edinburgh Postnatal Depression Scale; OR: odds ratio; CI: confidence interval; BMI: body mass index
***P <0.001; **P <0.01; *P <0.05

## Sheet: Figure S3
Figure S3. Dose-response analysis: associations between APD (defined as EPDS score ≥ 9) and noise exposure
aAdjusted for age at enrollment, household income, ethnicity, marital status, level of education, pre-pregnancy BMI, parity, smoking status, sleep quality score, and stress in the 1st trimester.
bAdjusted for age at enrollment, household income, ethnicity, marital status, level of education, pre-pregnancy BMI, parity, smoking status, sleep quality score, and stress in the 2nd trimester.
cAdjusted for age at enrollment, household income, ethnicity, marital status, level of education, pre-pregnancy BMI, parity, smoking status, sleep quality score, and stress in the 3rd trimester.
dAdjusted for age at enrollment, household income, ethnicity, marital status, level of education, pre-pregnancy BMI, parity, smoking status, average sleep quality score, and average stress throughout pregnancy.
Abbreviations: APD: antepartum depression; EPDS:Edinburgh Postnatal Depression Scale; OR: odds ratio; CI: confidence interval; BMI: body mass index
**P <0.01; *P <0.05
